# Supplementary material for: Effect of Supplementation with Probiotics in Patients with Schizophrenia: Systematic Review and Meta-Analysis of Randomized Controlled Clinical Trials
Source: Foods. 2025 May 16;14(10):1773. doi: 10.3390/foods14101773 (PMC12111037; doi:10.3390/foods14101773)
Supplement: Supplementary file 1 [file foods-14-01773-s001.zip]

Archive with 89 entries (88 files):
- Appendix A1-A6 pictures/
- Appendix A1-A6 pictures/Fig A1 1.1.tif
- Appendix A1-A6 pictures/Fig A1 1.2.tif
- Appendix A1-A6 pictures/Fig A1 1.3.tif
- Appendix A1-A6 pictures/Fig A1 1.4.tif
- Appendix A1-A6 pictures/Fig A1 2.1.tif
- Appendix A1-A6 pictures/Fig A1 2.2.tif
- Appendix A1-A6 pictures/Fig A1 2.3.tif
- Appendix A1-A6 pictures/Fig A1 2.4.tif
- Appendix A1-A6 pictures/Fig A1 3.1.tif
- Appendix A1-A6 pictures/Fig A1 3.2.tif
- Appendix A1-A6 pictures/Fig A1 3.3.tif
- Appendix A1-A6 pictures/Fig A1 3.4.tif
- Appendix A1-A6 pictures/Fig A1 4.1.tif
- Appendix A1-A6 pictures/Fig A1 4.2.tif
- Appendix A1-A6 pictures/Fig A1 4.3.tif
- Appendix A1-A6 pictures/Fig A1 4.4.tif
- Appendix A1-A6 pictures/Fig A1 5.1.tif
- Appendix A1-A6 pictures/Fig A1 5.2.tif
- Appendix A1-A6 pictures/Fig A1 5.3.tif
- Appendix A1-A6 pictures/Fig A1 5.4.tif
- Appendix A1-A6 pictures/Fig A2 1.1.tif
- Appendix A1-A6 pictures/Fig A2 1.2.tif
- Appendix A1-A6 pictures/Fig A2 1.3.tif
- Appendix A1-A6 pictures/Fig A2 1.4.tif
- Appendix A1-A6 pictures/Fig A2 2.1.tif
- Appendix A1-A6 pictures/Fig A2 2.2.tif
- Appendix A1-A6 pictures/Fig A2 2.3.tif
- Appendix A1-A6 pictures/Fig A2 2.4.tif
- Appendix A1-A6 pictures/Fig A3 1.1.tif
- Appendix A1-A6 pictures/Fig A3 1.2.tif
- Appendix A1-A6 pictures/Fig A3 1.3.tif
- Appendix A1-A6 pictures/Fig A3 1.4.tif
- Appendix A1-A6 pictures/Fig A3 2.1.tif
- Appendix A1-A6 pictures/Fig A3 2.2.tif
- Appendix A1-A6 pictures/Fig A3 2.3.tif
- Appendix A1-A6 pictures/Fig A3 2.4.tif
- Appendix A1-A6 pictures/Fig A3 3.1.tif
- Appendix A1-A6 pictures/Fig A3 3.2.tif
- Appendix A1-A6 pictures/Fig A3 3.3.tif
- Appendix A1-A6 pictures/Fig A3 3.4.tif
- Appendix A1-A6 pictures/Fig A3 4.1.tif
- Appendix A1-A6 pictures/Fig A3 4.2.tif
- Appendix A1-A6 pictures/Fig A3 4.3.tif
- Appendix A1-A6 pictures/Fig A3 4.4.tif
- Appendix A1-A6 pictures/Fig A3 5.1.tif
- Appendix A1-A6 pictures/Fig A3 5.2.tif
- Appendix A1-A6 pictures/Fig A3 5.3.tif
- Appendix A1-A6 pictures/Fig A3 5.4.tif
- Appendix A1-A6 pictures/Fig A3 6.1.tif
- Appendix A1-A6 pictures/Fig A3 6.2.tif
- Appendix A1-A6 pictures/Fig A3 6.3.tif
- Appendix A1-A6 pictures/Fig A3 6.4.tif
- Appendix A1-A6 pictures/Fig A4 1.1.tif
- Appendix A1-A6 pictures/Fig A4 1.2.tif
- Appendix A1-A6 pictures/Fig A4 1.3.tif
- Appendix A1-A6 pictures/Fig A4 1.4.tif
- Appendix A1-A6 pictures/Fig A4 2.1.tif
- Appendix A1-A6 pictures/Fig A4 2.2.tif
- Appendix A1-A6 pictures/Fig A4 2.3.tif
- Appendix A1-A6 pictures/Fig A4 2.4.tif
- Appendix A1-A6 pictures/Fig A4 3.1.tif
- Appendix A1-A6 pictures/Fig A4 3.2.tif
- Appendix A1-A6 pictures/Fig A4 3.3.tif
- Appendix A1-A6 pictures/Fig A4 3.4.tif
- Appendix A1-A6 pictures/Fig A4 4.1.tif
- Appendix A1-A6 pictures/Fig A4 4.2.tif
- Appendix A1-A6 pictures/Fig A4 4.3.tif
- Appendix A1-A6 pictures/Fig A4 4.4.tif
- Appendix A1-A6 pictures/Fig A4 5.1.tif
- Appendix A1-A6 pictures/Fig A4 5.2.tif
- Appendix A1-A6 pictures/Fig A4 5.3.tif
- Appendix A1-A6 pictures/Fig A4 5.4.tif
- Appendix A1-A6 pictures/Fig A5 1.1.tif
- Appendix A1-A6 pictures/Fig A5 1.2.tif
- Appendix A1-A6 pictures/Fig A5 1.3.tif
- Appendix A1-A6 pictures/Fig A5 1.4.tif
- Appendix A1-A6 pictures/Fig A6 1.1.tif
- Appendix A1-A6 pictures/Fig A6 1.2.tif
- Appendix A1-A6 pictures/Fig A6 1.3.tif
- Appendix A1-A6 pictures/Fig A6 1.4.tif
- Appendix A1-A6 pictures/Fig A6 2.1.tif
- Appendix A1-A6 pictures/Fig A6 2.2.tif
- Appendix A1-A6 pictures/Fig A6 2.3.tif
- Appendix A1-A6 pictures/Fig A6 2.4.tif
- Appendix A1-A6 pictures/Fig A6 3.1.tif
- Appendix A1-A6 pictures/Fig A6 3.2.tif
- Appendix A1-A6 pictures/Fig A6 3.3.tif
- Appendix A1-A6 pictures/Fig A6 3.4.tif
